# Supplementary material for: Development of a homogeneous time-resolved FRET (HTRF) assay for the quantification of Shiga toxin 2 produced by E. coli
Source: PeerJ. 2021 Jul 28;9:e11871. doi: 10.7717/peerj.11871 (PMC8325423; doi:10.7717/peerj.11871)
Supplement: Supplemental Information 5 — Raw data for Figure 1A [file peerj-09-11871-s005.csv]

Donor (Eu)	Acceptor (d2)	Dilution factor (Reciprocal)	0.5-hr	1-hr	2-hr	4-hr	8-hr	18-hr
LS-C132889	20273-04	0	0	0	0	0	0	0
LS-C132889	20273-04	0.0078	0	4	7	13	14	20
LS-C132889	20273-04	0.0156	6	11	14	20	26	32
LS-C132889	20273-04	0.0313	15	26	31	42	51	58
LS-C132889	20273-04	0.0625	26	40	56	68	85	99
LS-C132889	20273-04	0.125	49	68	92	113	138	161
LS-C132889	20273-04	0.25	78	110	137	168	206	244
LS-C132889	20273-04	0.5	100	135	170	211	247	291
20273-04	LS-C132889	0	0	0	0	0	0	0
20273-04	LS-C132889	0.0078	0	0	0	0	0	0
20273-04	LS-C132889	0.0156	1	0	0	1	0	3
20273-04	LS-C132889	0.0313	0	0	0	0	0	0
20273-04	LS-C132889	0.0625	0	0	0	0	0	2
20273-04	LS-C132889	0.125	0	0	0	0	0	0
20273-04	LS-C132889	0.25	0	0	0	0	0	0
20273-04	LS-C132889	0.5	0	0	0	0	0	0
MBS313194	20273-04	0	0	0	0	0	0	0
MBS313194	20273-04	0.0078	2	3	6	6	6	3
MBS313194	20273-04	0.0156	3	3	5	4	0	1
MBS313194	20273-04	0.0313	3	5	7	5	6	10
MBS313194	20273-04	0.0625	8	9	13	13	17	16
MBS313194	20273-04	0.125	11	16	21	21	27	24
MBS313194	20273-04	0.25	28	36	41	41	44	41
MBS313194	20273-04	0.5	36	49	56	60	65	60
20273-04	MBS313194	0	0	0	0	0	0	0
20273-04	MBS313194	0.0078	2	0	2	0	0	1
20273-04	MBS313194	0.0156	2	3	2	2	1	0
20273-04	MBS313194	0.0313	0	3	4	0	1	1
20273-04	MBS313194	0.0625	0	1	2	0	4	1
20273-04	MBS313194	0.125	0	1	1	0	0	0
20273-04	MBS313194	0.25	0	2	0	0	0	0
20273-04	MBS313194	0.5	0	0	0	0	0	0
MBS313194	LS-C132889	0	0	0	0	0	0	0
MBS313194	LS-C132889	0.0078	6	6	5	4	3	2
MBS313194	LS-C132889	0.0156	9	13	9	8	6	3
MBS313194	LS-C132889	0.0313	26	21	18	12	13	6
MBS313194	LS-C132889	0.0625	43	40	33	26	20	8
MBS313194	LS-C132889	0.125	70	69	63	48	37	17
MBS313194	LS-C132889	0.25	143	144	109	86	66	31
MBS313194	LS-C132889	0.5	169	194	211	166	118	65
LS-C132889	MBS313194	0	0	0	0	0	0	0
LS-C132889	MBS313194	0.0078	12	15	10	10	18	16
LS-C132889	MBS313194	0.0156	14	20	17	14	22	25
LS-C132889	MBS313194	0.0313	34	30	27	31	40	48
LS-C132889	MBS313194	0.0625	51	47	48	52	65	79
LS-C132889	MBS313194	0.125	92	88	87	90	108	123
LS-C132889	MBS313194	0.25	163	164	134	141	165	181
LS-C132889	MBS313194	0.5	213	235	234	227	241	234
