# Supplementary material for: Development of a homogeneous time-resolved FRET (HTRF) assay for the quantification of Shiga toxin 2 produced by E. coli
Source: PeerJ. 2021 Jul 28;9:e11871. doi: 10.7717/peerj.11871 (PMC8325423; doi:10.7717/peerj.11871)
Supplement: Supplemental Information 6 — Raw data for left panel in Figure 1B [file peerj-09-11871-s006.csv]

Dilution factor (Reciprocal)	0.0625 µg/ml	0.125 µg/ml	0.25 µg/ml	0.5 µg/ml
0	0	0	0	0
0.0039	9	12	8	3
0.0078	20	17	11	5
0.0156	45	30	18	10
0.0313	63	55	35	19
0.0625	99	88	64	36
0.125	159	142	119	63
0.25	223	223	187	117
0.5	270	294	272	190
1	263	315	317	279
