# Supplementary material for: Development of a homogeneous time-resolved FRET (HTRF) assay for the quantification of Shiga toxin 2 produced by E. coli
Source: PeerJ. 2021 Jul 28;9:e11871. doi: 10.7717/peerj.11871 (PMC8325423; doi:10.7717/peerj.11871)
Supplement: Supplemental Information 7 — Raw data for right panel in Figure 1B [file peerj-09-11871-s007.csv]

Dilution factor (Reciprocal)	0.4 µg/ml	0.8 µg/ml	1.6 µg/ml	3.2 µg/ml
0	0	0	0	0
0.0039	3	3	2	-4
0.0078	5	5	6	-1
0.0156	9	9	12	5
0.0313	18	20	19	6
0.0625	36	37	35	26
0.125	64	66	61	46
0.25	113	116	102	77
0.5	189	187	178	133
1	266	289	263	210
