# Supplementary material for: Development of a homogeneous time-resolved FRET (HTRF) assay for the quantification of Shiga toxin 2 produced by E. coli
Source: PeerJ. 2021 Jul 28;9:e11871. doi: 10.7717/peerj.11871 (PMC8325423; doi:10.7717/peerj.11871)
Supplement: Supplemental Information 8 — Raw data for left panel in Figure 2. [file peerj-09-11871-s008.csv]

Stx2 subtype	ng/ml	1st.	2nd.	3rd.	average	SD
Stx2a	0	0	0	0	0	0
Stx2a	1	1.7	2.1	1.0	1.6	0.6
Stx2a	2	2.7	3.6	2.0	2.8	0.8
Stx2a	4	4.8	5.2	3.9	4.6	0.7
Stx2a	8	9.0	9.8	8.3	9.0	0.8
Stx2a	16	17.8	17.9	16.1	17.3	1.0
Stx2a	32	33.4	33.1	30.0	32.2	1.9
Stx2a	64	60.1	56.8	52.1	56.3	4.0
Stx2a	128	91.5	81.7	76.1	83.1	7.8
Stx2a	256	97.9	87.1	83.2	89.4	7.6
Stx2e	0	0	0	0	0	0
Stx2e	1	3.2	1.5	1	1.9	1.2
Stx2e	2	3.4	2.6	3.1	3.0	0.4
Stx2e	4	6.2	6.9	6.5	6.5	0.4
Stx2e	8	13.5	11.7	12.5	12.6	0.9
Stx2e	16	25	22.6	23.3	23.6	1.2
Stx2e	32	42.5	36.2	38.6	39.1	3.2
Stx2e	64	61.5	54.6	54.5	56.9	4.0
Stx2e	128	79.9	68.3	67.3	71.8	7.0
Stx2e	256	91.1	77.9	75.7	81.6	8.3
