# Supplementary material for: Development of a homogeneous time-resolved FRET (HTRF) assay for the quantification of Shiga toxin 2 produced by E. coli
Source: PeerJ. 2021 Jul 28;9:e11871. doi: 10.7717/peerj.11871 (PMC8325423; doi:10.7717/peerj.11871)
Supplement: Supplemental Information 9 — Raw data for right panel in Figure 2 [file peerj-09-11871-s009.csv]

Stx2 subtype	ng/ml	DR
Stx2a	0	0
Stx2a	1	2.2
Stx2a	2	4.2
Stx2a	4	7.4
Stx2a	8	13.5
Stx2a	16	26.5
Stx2a	32	49.0
Stx2a	64	87.6
Stx2e	0	0
Stx2e	1	3.0
Stx2e	2	5.7
Stx2e	4	9.4
Stx2e	8	18.2
Stx2e	16	34.8
Stx2e	32	56.8
Stx2e	64	80.6
