# Supplementary material for: Development of a homogeneous time-resolved FRET (HTRF) assay for the quantification of Shiga toxin 2 produced by E. coli
Source: PeerJ. 2021 Jul 28;9:e11871. doi: 10.7717/peerj.11871 (PMC8325423; doi:10.7717/peerj.11871)
Supplement: Supplemental Information 10 — Raw data for Figure 3 [file peerj-09-11871-s010.csv]

Stx2 subtype	Strain	HTRF (ng/ml)	RPLA (unit/ml)
Stx2a	Sakai	9,900	8,092
Stx2a	130549	34,000	32,768
Stx2e	EC-PM083	640	512
Stx2e	EC-PM098	100	64
Stx2b	11E007	330	256
Stx2b	SI-NP059	1,500	512
Stx2c	WGPS6	2,700	2,048
Stx2c	5044	2,800	2,048
Stx2d	112808	1,200	1,024
Stx2d	10E094	85	32
Stx2g	KS-P022	890	512
